# Supplementary material for: Visualizing the strong field–induced molecular breakup of C60 via x-ray diffraction
Source: Sci Adv. 2025 Nov 21;11(47):eadz1900. doi: 10.1126/sciadv.adz1900 (PMC12637291; doi:10.1126/sciadv.adz1900)
Supplement: Supplementary file 2 — Movies S1 to S4 [file sciadv.adz1900_movies_s1_to_s4.zip]

Archive with 4 entries (4 files):
- adz1900_movie_s1.mp4
- adz1900_movie_s2.mp4
- adz1900_movie_s3.mp4
- adz1900_movie_s4.mp4
